# Supplementary material for: Avian Diversity Responds Unimodally to Natural Landcover: Implications for Conservation Management
Source: Animals (Basel). 2023 Aug 16;13(16):2647. doi: 10.3390/ani13162647 (PMC10451700; doi:10.3390/ani13162647)
Supplement: Supplementary file 1 [file animals-13-02647-s001.zip]

Archive with 1 entries (1 files):
- animals-2505405-supplementary.pdf
